# Supplementary material for: Magnetic resonance imaging in late pregnancy to improve labour and delivery outcomes – a systematic literature review
Source: BMC Pregnancy Childbirth. 2022 Dec 19;22:949. doi: 10.1186/s12884-022-05290-x (PMC9761997; doi:10.1186/s12884-022-05290-x)
Supplement: Supplementary file 2 — Additional file 2. [file 12884_2022_5290_MOESM2_ESM.xlsx]

## Sheet: cohort, case control, case seri
Title	First author	Year	Journal	Study design	Size	Gestation	Outcomes	Was the research question or objective in this paper clearly stated?	Was the study population clearly specified and defined?	Was the participation rate of eligible persons at least 50%?	Were all the subjects selected or recruited from the same or similar populations (including the same time period)? Were inclusion and exclusion criteria for being in the study prespecified and applied uniformly to all participants?	Was a sample size justification, power description, or variance and effect estimates provided?	For the analyses in this paper, were the exposure(s) of interest measured prior to the outcome(s) being measured?	Was the timeframe sufficient so that one could reasonably expect to see an association between exposure and outcome if it existed?	For exposures that can vary in amount or level, did the study examine different levels of the exposure as related to the outcome (e.g., categories of exposure, or exposure measured as continuous variable)?	Were the exposure measures (independent variables) clearly defined, valid, reliable, and implemented consistently across all study participants?	Was the exposure(s) assessed more than once over time?	Were the outcome measures (dependent variables) clearly defined, valid, reliable, and implemented consistently across all study participants?	Were the outcome assessors blinded to the exposure status of participants?	Was loss to follow-up after baseline 20% or less?	Were key potential confounding variables measured and adjusted statistically for their impact on the relationship between exposure(s) and outcome(s)?	Quality assessment
Study on the cephalopelvic relationship with cephalic presentation in nulliparous full-term Chinese pregnant women by MRI with three dimensional reconstruction.	Li YG	2018	Archives of Gynecology and Obstetrics	Cohort	244	40 weeks	CS or vaginal delivery	Y	Y	Y	Y	N	Y	NA	NA	NA	NA	Y	N	Y	NA	Fair
MR Imaging Pelvimetry: A Useful Adjunct in the Treatment of Women at Risk for Dystocia?	Sporri S	2002	American Society of Roentgenology	Cohort	38	37 weeks	CS or vaginal delivery	Y	Y	Y	Y	N	Y	NA	NA	Y	NA	Y	Y	Y	NA	Good
Fetal pelvic index to predict cephalopelvic disproportion – a retrospective clinical cohort study	Korhonen U	2015	Acta Obstet Gynecol Scand	Cohort	274	10 days prior to delivery	CS or vaginal delivery	Y	Y	Y	Y	N	Y	NA	NA	NA	N	Y	N	Y	NA	Fair
A safe, low-cost, easy-to-use 3D camera platform to assess risk of obstructed labor due to cephalopelvic disproportion.	Gleason RL	2018	PLoS ONE	Cohort	287	36 weeks and above	CS or vaginal delivery	Y	Y	Y	Y	N	Y	NA	NA	NA	N	Y	N	Y	NA	Fair
The magnetic resonance imaging-based fetal pelvic index: a pilot study in the community hospital.	Fox LK	2004	Am J Obstet Gynecol.	Cohort	16	37-38 weeks	Successful VBAC	Y	Y	N	Y	N	Y	NA	NA	NA	N	Y	Y	Y	NA	Good
Magnetic resonance imaging pelvimetry and the prediction of labour dystocia.	Zaretsky	2005	Obstet Gynecol	Cohort	101	41 weeks	CS or vaginal delivery	Y	Y	Y	Y	N	Y	NA	NA	NA	N	Y	N	Y	NA	Fair
Three dimensional magnetic resonance imaging of fetal head molding and brain shape changes during the second stage of labour	Ami O	2019	PLoS ONE	Cohort	27	Beyond 37 weeks	Mechanism of normal birth and fetal head moulding	Y	Y	Y	Y	N	Y	NA	NA	Y	N	Y	N	Y	NA	Fair
New MRI criteria for successful vaginal breech delivery in primiparae.	Hoffman J	2016	PLoS ONE	Cohort	240	37.5 weeks	CS or vaginal delivery	Y	Y	Y	Y	N	Y	NA	NA	Y	N	Y	N	Y	NA	Fair
MRI based pelvimetric measurements as predictors for a successful vaginal breech delivery in the Frankfurt Breech at term cohort (FRABAT)	Klemt, A-S	2019	Eur J Obstet Gynecol Reprod Biol.	Cohort	367	39-41 weeks	CS or vaginal delivery	Y	Y	Y	Y	N	Y	NA	NA	Y	N	Y	N	Y	NA	Fair
The Prognostic value of magnetic resonance imaging for the management of breech delivery.	Berger R	1994	Eur J Obs Gynecol repro bio.	Cohort	33	1-7 days prior to delivery	Breech mode of delivery	Y	Y	Y	Y	N	Y	NA	NA	NA	N	Y	Y	Y	NA	Good
Can magnetic resonance imaging predict the success of parturition in oxytocin-induced pregnant women?	Sabir N,	2000	Eur Radiol.	Cohort	21	Prior to induction	CS or vaginal delivery	Y	Y	Y	Y	N	Y	NA	NA	Y	N	Y	N	Y	NA	Fair
Determining Cervical Ripeness and Labor Outcome. The Efficacy of Magnetic Resonance T2 Relaxation Times	Pates JA	2007	Obstet Gynecol	Cohort	93	41 weeks	Cervical relaxation times	Y	Y	Y	Y	Y	Y	Y	NA	Y	N	Y	N	N	NA	Fair
Cervical assessment by magnetic resonance imaging – its relationship to gestational age and interval to delivery.	Chan YL	1998	Br J radiol.	Cohort	91	35-41 weeks	Changes in cervical length and signal intensity	Y	Y	Y	Y	N	Y	Y	N	Y	N	Y	N	Y	NA	Fair
Magnetic resonance imaging of the cervix in women at high risk for preterm delivery.	Tejada BM	2011	J Maternal Fetal Neonatal Med.	Cohort	100	18-34 weeks	Changes in cervical length and signal intensity	Y	Y	Y	Y	N	Y	Y	N	NA	Y	Y	Y	Y	NA	Good
MR pelvimetry: prognosis for successful vaginal delivery in patients with suspected fetopelvic disproportion or breech presentation at term.	Franz	2017	Archives of Gynecology and Obstetrics	Cohort	223	37-38	CS or vaginal delivery	Y	Y	Y	CD	N	N	Y	NA	N	N	Y	N	Y	NA	Poor
Title	First author	Year	Journal	Study design	Size	Gestation	Outcomes	Was the research question or objective in this paper clearly stated and appropriate?	Was the study population clearly specified and defined?	Did the authors include a sample size justification?	Were controls selected or recruited from the same or similar population that gave rise to the cases (including the same timeframe)?	Were the definitions, inclusion and exclusion criteria, algorithms or processes used to identify or select cases and controls valid, reliable, and implemented consistently across all study participants?	Were the cases clearly defined and differentiated from controls?	If less than 100 percent of eligible cases and/or controls were selected for the study, were the cases and/or controls randomly selected from those eligible?	Was there use of concurrent controls?	Were the investigators able to confirm that the exposure/risk occurred prior to the development of the condition or event that defined a participant as a case?	Were the measures of exposure/risk clearly defined, valid, reliable, and implemented consistently (including the same time period) across all study participants?	Were the assessors of exposure/risk blinded to the case or control status of participants?	Were key potential confounding variables measured and adjusted statistically in the analyses? If matching was used, did the investigators account for matching during study analysis?
Pelvimetry by magnetic resonance imaging as a diagnostic tool to evaluate dystocia.	Sporri S	1997	Obstet Gynecol	Case-control	41	37 weeks and over	CS or vaginal delivery	Y	Y	N	Y	Y	Y	NA	No	Y	Y	N	NA			Good
Title	First author	Year	Journal	Study design	Size	Gestation	Outcomes	Was the study question or objective clearly stated?	Was the study population clearly and fully described, including a case definition?	Were the cases consecutive?	Were the subjects comparable?	Was the intervention clearly described?	Were the outcome measures clearly defined, valid, reliable, and implemented consistently across all study participants?	Was the length of follow-up adequate?	Were the statistical methods well-described?	Were the results well-described?
Evaluating fetal head dimension changes during labor using open magnetic resonance imaging.	Bamberg C	2017	J Perinat Med.	Case series	1	37+5	Fetal head moulding	Y	Y	Y	Y	Y	Y	Y	Y	Y						Good

## Sheet: RCT
Title	First author	Year	Journal	Study design	Size	Gestation	Outcomes
Randomised controlled trial of magnetic resonance pelvimetry in breech presentation at term.	Van Loon AJ	1997	Lancet	RCT	235	38+2	CS or vaginal delivery
Bias	Author's judgment	Support for judgment
Random sequence generation (selection bias)	Low risk	Quote: Directly after MR pelvimetry, randomisation was done by telephone, by means of a computer-generated table with 1000 randomised numbers from 0 to 19, balanced in rows of twenty to avoid an uneven distribution in the case of small numbers.
Allocation concealment (selection bias)	Unclear risk	No description of the method used to conceal the allocation sequence to determine whether intervention allocations could have been foreseen before or during enrolment
Blinding of participants and researchers (performance bias)	Low risk	Quote: The pelvimetry results of the women who were assigned numbers 0–9 were reported to the referring obstetrician (the study group), whereas those of the women assigned numbers 10–19 were not disclosed until 8 weeks post partum (the control group).
Blinding of outcome assessment (detection bias)	Low-moderate risk	Quote: The complications were diagnosed by the referring obstetricians, so this outcome could not be blinded
Incomplete outcome data (attrition bias)	Low risk	No women lost to follow up. 3 had spontaneous cephalic version after pelvimetry and were therefore excluded from the study. This is a reasonable attrition.
Selective reporting (reporting bias)	Low risk	All pre-specified outcomes were reported
Other bias	Unclear risk	No further bias detected
